# Supplementary material for: Promoting physical activity among community-dwelling seniors living in a Francophone rural area in New Brunswick: a pre-implementation qualitative study
Source: Front Public Health. 2025 Apr 9;13:1498397. doi: 10.3389/fpubh.2025.1498397 (PMC12014462; doi:10.3389/fpubh.2025.1498397)
Supplement: Supplementary file 1 [file Data_Sheet_1.zip]

Archive with 3 entries (3 files):
- Supplementary File 3_SociodemographicSurvey.pdf
- Supplementary File 2_InterviewGuideFr.pdf
- Supplementary File 1_COREQ_Checklist.pdf
